# Supplementary material for: Structural insights into the mechanism of rhodopsin phosphodiesterase
Source: Nat Commun. 2020 Nov 5;11:5605. doi: 10.1038/s41467-020-19376-7 (PMC7644710; doi:10.1038/s41467-020-19376-7)
Supplement: Supplementary file 7 — Source Data [file 41467_2020_19376_MOESM7_ESM.xlsx]

## Sheet: Figure 3c
Figure 3c	anti RHO 1D4 tag
